# Supplementary material for: Endurance exercise preserves physical function in adult and older male C57BL/6 mice: high intensity interval training (HIIT) versus voluntary wheel running (VWR)
Source: Front Aging. 2024 Mar 7;5:1356954. doi: 10.3389/fragi.2024.1356954 (PMC10958787; doi:10.3389/fragi.2024.1356954)
Supplement: Supplementary file 2 [file Table1.XLSX]

## Sheet: Table S1 Function
Table S1 Physical Function in Male C57BL/6 Mice													Normality Tests						1-Way Anova					Kruskal-Wallace 1-Way ANOVA
													Table S1 Physical Function in Male C57BL/6 Mice. NOTE: Please hover over the red note markers in the cell corners for further information. Key: Time: Pre=tests taken before training, Post=tests taken after training period.Units: km/day=kilometers per day, sec=sconds, log10=log 10 transformation, N=Newtons, GBM=grams body mass, AU=CFAB arbitrary units from composite scoring system, %=percent. Meas…			Shapiro-Wilk			Within Age, Between Groups			Tukey's HSD	LSD	Within Age, Between Groups		Std. Test	Pair-Wise	Pair-Wise	Post-Hoc
Time	Units	Measure	Age	Group	n	Mean	SE	SD	Skew	SE	Kurtosis	SE	Stat	df	Sig.	Stat	df	Sig.	F	pval	η2	pval	pval	F	pval		not adj.	Bonferroni	Order
Pre	km/day	VWR	Adult	VWR	6	0.8255	0.423489	1.03733	1.953	0.845	3.929	1.741	0.297	6	0.106	0.756	6	0.023						5.838	0.054	2.196	0.28	0.084	VWR vs. HITT
				HIIT	8	0.375	0.273552	0.773721	2.237	0.752	4.891	1.481	0.431	8	<.001	0.584	8	<.001								2.057	0.04	0.119	VWR vs. SED
				SED	7	0.124477	0.10205	0.269999	2.564	0.794	6.644	1.587	0.398	7	0.001	0.541	7	<.001								-0.081	0.936	1	HITT vs. SED
			Older Adult	VWR	6	0.433667	0.19768	0.484214	0.874	0.845	-1.692	1.741	0.278	6	0.163	0.791	6	0.048						0.811	0.667	0.326	0.744	1	VWR vs. HITT
				HIIT	9	0.338667	0.134617	0.403852	1.854	0.717	3.972	1.4	0.233	9	0.174	0.784	9	0.013								-0.489	0.625	1	VWR vs. SED
				SED	8	0.35525	0.0703866	0.199083	1.699	0.752	3.048	1.481	0.23	8	0.2	0.824	8	0.051								-0.489	0.625	1	HITT vs. SED
	log10 km/day	VWR_log10	Adult	VWR	6	-0.361167	0.225158	0.551522	0.239	0.845	-0.611	1.741	0.147	6	0.2	0.973	6	0.91	3.562	0.05	0.284	0.061	0.025						VWR vs. HITT
				HIIT	8	-2.20737	0.612612	1.73273	0.2	0.752	-0.909	1.481	0.194	8	0.2	0.915	8	0.388				0.091	0.038						VWR vs. SED
				SED	7	-2.10014	0.54564	1.44363	-0.447	0.794	-0.361	1.587	0.228	7	0.2	0.948	7	0.715				0.988	0.884						HITT vs. SED
			Older Adult	VWR	6	-0.5225	0.158578	0.388436	0.927	0.845	-0.74	1.741	0.23	8	0.2	0.824	8	0.051	1.185	0.326	0.106								VWR vs. HITT
				HIIT	9	-0.828222	0.225886	0.677657	-0.307	0.717	-1.48	1.4	0.229	6	0.2	0.872	6	0.233											VWR vs. SED
				SED	8	-0.49825	0.0744983	0.210713	0.85	0.752	0.359	1.481	0.195	9	0.2	0.891	9	0.205											HITT vs. SED
	N/GBM	Grip_norm	Adult	VWR	6	0.05333	0.003887	0.009522	-0.301	0.845	-0.158	1.741	0.153	6	0.2	0.99	6	0.989	0.987	0.392	0.099								VWR vs. HITT
				HIIT	8	0.05725	0.001346	0.003808	-0.173	0.752	-0.252	1.481	0.14	8	0.2	0.98	8	0.961											VWR vs. SED
				SED	7	0.05329	0.001874	0.004957	1.21	0.794	2.782	1.587	0.3	7	0.057	0.891	7	0.282											HITT vs. SED
			Older Adult	VWR	6	0.02883	0.001641	0.004021	0.182	0.845	0.815	1.741	0.158	6	0.2	0.986	6	0.977	2.979	0.074	0.23	0.505	0.27						VWR vs. HITT
				HIIT	9	0.03189	0.002078	0.006234	-0.935	0.717	1.677	1.4	0.237	9	0.153	0.908	9	0.3				0.063	0.025						VWR vs. SED
				SED	8	0.0355	0.0015254	0.0043144	-0.063	0.752	-0.421	1.481	0.226	8	0.2	0.94	8	0.61				0.333	0.161						HITT vs. SED
	sec	ROTA_time	Adult	VWR	6	81.8333	6.42607	15.7406	-1.145	0.845	0.588	1.741	0.249	6	0.2	0.81	6	0.072	1.156	0.337	0.114								VWR vs. HITT
				HIIT	8	96.375	22.0624	62.4018	-0.358	0.752	-1.801	1.481	0.227	8	0.2	0.924	8	0.465											VWR vs. SED
				SED	7	120.857	16.4858	43.6174	0.493	0.794	0.33	1.587	0.291	7	0.076	0.89	7	0.273											HITT vs. SED
			Older Adult	VWR	6	42	12.7227	31.1641	0.142	0.845	-1.244	1.741	0.165	6	0.2	0.963	6	0.845	4.658	0.022	0.318	0.519	0.28						VWR vs. HITT
				HIIT	9	62.7778	10.3303	30.991	-0.708	0.717	0.255	1.4	0.221	9	0.2	0.944	9	0.627				0.02	0.008						VWR vs. SED
				SED	8	98.625	15.0237	42.4935	0.919	0.752	1.187	1.481	0.216	8	0.2	0.901	8	0.297				0.12	0.051						HITT vs. SED
		TREAD_time	Adult	VWR	6	308.333	29.4592	72.16	-1.796	0.845	3.397	1.741	0.249	6	0.2	0.81	6	0.072	2.555	0.105	0.221								VWR vs. HITT
				HIIT	8	318.625	29.628	83.8007	0.755	0.752	0.244	1.481	0.227	8	0.2	0.924	8	0.465											VWR vs. SED
				SED	7	389.5	21.4073	56.6385	1.037	0.794	2.866	1.587	0.291	7	0.076	0.89	7	0.273											HITT vs. SED
			Older Adult	VWR	6	200.5	27.7077	67.8697	-0.034	0.845	-0.853	1.741	0.222	6	0.2	0.896	6	0.353	9.913	0.001	0.498	0.517	0.279						VWR vs. HITT
				HIIT	9	252	27.7078	83.1234	0.331	0.717	-1.234	1.4	0.171	9	0.2	0.936	9	0.541				0.001	<.001						VWR vs. SED
				SED	8	397	36.7555	103.96	-0.902	0.752	1.695	1.481	0.19	8	0.2	0.94	8	0.612				0.008	0.003						HITT vs. SED
		CLING_time	Adult	VWR	6	340.333	48.5755	118.985	0.156	0.845	-1.446	1.741	0.208	6	0.2	0.914	6	0.464	12.493	<.001	0.581	<.001	<.001						VWR vs. HITT
				HIIT	8	139.375	17.8825	50.5793	1.39	0.752	1.185	1.481	0.232	8	0.2	0.83	8	0.059				0.001	<.001						VWR vs. SED
				SED	7	149	27.0485	71.5635	1.131	0.794	1.857	1.587	0.175	7	0.2	0.924	7	0.504				0.972	0.822						HITT vs. SED
			Older Adult	VWR	6	108.667	38.1048	93.3374	1.372	0.845	1.946	1.741	0.202	6	0.2	0.879	6	0.265	1.601	0.227	0.138								VWR vs. HITT
				HIIT	9	94.7778	21.3234	63.9703	0.595	0.717	-0.225	1.4	0.165	9	0.2	0.95	9	0.686											VWR vs. SED
				SED	8	153	18.1521	51.342	-0.704	0.752	-0.631	1.481	0.19	8	0.2	0.911	8	0.359											HITT vs. SED
	log10 sec	Cling_log10	Adult	VWR	6	2.50833	0.065849	0.161297	-0.412	0.845	-0.475	1.741	0.19	6	0.2	0.927	6	0.558	10.701	<.001	0.543	0.002	<.001						VWR vs. HITT
				HIIT	8	2.1225	0.050169	0.1419	1.005	0.752	-0.018	1.481	0.243	8	0.183	0.882	8	0.199				0.002	<.001						VWR vs. SED
				SED	7	2.13143	0.07781	0.205866	-0.153	0.794	0.931	1.587	0.186	7	0.2	0.98	7	0.961				0.994	0.921						HITT vs. SED
			Older Adult	VWR	6	1.89667	0.161321	0.395154	-0.04	0.845	-1.056	1.741	0.157	6	0.2	0.973	6	0.91	1.736	0.202	0.148			3.533	0.171	0.163	0.87	1	VWR vs. HITT
				HIIT	9	1.82778	0.159833	0.479499	-1.802	0.717	4.108	1.4	0.213	9	0.2	0.83	9	0.045								-1.758	0.079	0.236	VWR vs. SED
				SED	8	2.15725	0.062332	0.176302	-1.231	0.752	0.872	1.481	0.189	8	0.2	0.862	8	0.125								-1.422	0.155	0.465	HITT vs. SED
	AU	CFAB1	Adult	VWR	6	-0.018667	0.895064	2.19245	0.767	0.845	1.708	1.741	0.21	6	0.2	0.953	6	0.763	1.229	0.316									VWR vs. HITT
				HIIT	8	-2.45788	1.14822	3.24765	0.644	0.752	-0.996	1.481	0.185	8	0.2	0.883	8	0.202											VWR vs. SED
				SED	7	-0.553857	1.3514	3.57546	0.734	0.794	-1.246	1.587	0.209	7	0.2	0.858	7	0.146											HITT vs. SED
			Older Adult	VWR	6	-7.865	1.11417	2.72915	0.552	0.845	0.558	1.741	0.179	6	0.2	0.973	6	0.912	12.069	<0.001	0.547	0.819	0.552	14.93	<0.001	-0.653	0.514	1	VWR vs. HITT
				HIIT	9	-6.94644	1.24312	3.72937	-2.39	0.717	6.393	1.4	0.35	9	0.002	0.699	9	0.001				<.001	<.001			-3.469	<.001	0.002	VWR vs. SED
				SED	8	-1.16575	0.557633	1.57722	0.213	0.752	0.213	0.752	0.133	8	0.2	0.976	8	0.942				0.001	<.001			-3.148	0.002	0.005	HITT vs. SED
Post	km/day	VWR2	Adult	VWR	6	0.388833	0.134749	0.330066	1.27	0.845	1.995	1.741	0.226	6	0.2	0.904	6	0.397						5.332	0.7	1.455	0.146	0.437	VWR vs. HITT
				HIIT	8	0.409375	0.293099	0.829009	2.647	0.752	7.184	1.481	0.377	8	0.001	0.558	8	<.001								2.297	0.022	0.065	VWR vs. SED
				SED	7	0.06	0.0280586	0.0742361	2.009	0.794	4.204	1.587	0.257	7	0.178	0.75	7	0.013								0.951	0.342	1	HITT vs. SED
			Older Adult	VWR	6	0.433667	0.19768	0.484214	0.874	0.845	-1.692	1.741	0.278	6	0.163	0.791	6	0.048						5.917	0.051	1.306	0.192	0.575	VWR vs. HITT
				HIIT	9	0.233444	0.100387	0.301161	1.129	0.717	-0.373	1.4	0.296	9	0.022	0.758	9	0.007								-0.91	0.363	1	VWR vs. SED
				SED	8	0.607125	0.093297	0.263884	0.1	0.752	-1.3	1.481	0.159	8	0.2	0.952	8	0.733								-2.427	0.015	0.046	HITT vs. SED
	Log10 km/day	VWR2_log10	Adult	VWR	6	-0.58633	0.202014	0.494832	-1.118	0.845	1.959	1.741	0.247	6	0.2	0.92	6	0.508	3.865	0.04	0.3	0.329	0.159						VWR vs. HITT
				HIIT	8	-1.11088	0.302986	0.856973	0.706	0.752	-0.617	1.481	0.192	8	0.2	0.915	8	0.389				0.032	0.012						VWR vs. SED
				SED	7	-1.60943	0.190057	0.502844	0.269	0.794	-0.129	1.587	0.144	7	0.2	0.984	7	0.976				0.335	0.163						HITT vs. SED
			Older Adult	VWR	6	-0.66733	0.244584	0.599105	0.216	0.845	-2.13	1.741	0.207	6	0.2	0.904	6	0.395	4.706	0.021	0.32	0.313	0.149						VWR vs. HITT
				HIIT	9	-1.13044	0.257173	0.771518	0.248	0.717	-1.973	1.4	0.196	9	0.2	0.869	9	0.12				0.416	0.211						VWR vs. SED
				VWR	8	-0.25837	0.074965	0.212032	-0.591	0.752	-0.37	1.481	0.162	8	0.2	0.942	8	0.631				0.016	0.006						HITT vs. SED
	km/day	VWR_dif	Adult	VWR	6	-0.437	0.424722	1.04035	-1.785	0.845	3.606	1.741	0.298	6	0.104	0.815	6	0.08						2.011	0.366	-0.703	0.482	1	VWR vs. HITT
				HIIT	8	0.0345	0.093124	0.263394	-0.96	0.752	2.663	1.481	0.323	8	0.014	0.856	8	0.108								0.635	0.525	1	VWR vs. SED
				SED	7	-0.08086	0.082987	0.219563	-2.584	0.794	6.752	1.587	0.436	7	<.001	0.555	7	<.001								1.416	0.157	0.47	HITT vs. SED
			Older Adult	VWR	6	0.00133	0.169568	0.415356	2.094	0.845	4.792	1.741	0.396	6	0.004	0.731	6	0.013						5.724	0.057	1.306	0.192	0.575	VWR vs. HITT
				HIIT	9	-0.10511	0.103928	0.311783	0.632	0.717	1.205	1.4	0.234	9	0.167	0.926	9	0.447								-0.91	0.363	1	VWR vs. SED
				SED	8	0.25188	0.101962	0.288391	-0.369	0.752	-0.485	1.481	0.167	8	0.2	0.938	8	0.591								-2.427	0.015	0.046	HITT vs. SED
	N/gbm	Grip_norm2	Adult	VWR	6	0.039	0.001949	0.004775	-0.893	0.845	0.496	1.741	0.171	6	0.2	0.932	6	0.596	5.803	0.011	0.392	0.036	0.014						VWR vs. HITT
				HIIT	8	0.03175	0.001556	0.0044	0.438	0.752	-1.129	1.481	0.234	8	0.2	0.904	8	0.314				0.013	0.005						VWR vs. SED
				SED	7	0.0301	0.00213	0.00564	0.418	0.794	-0.941	1.587	0.148	7	0.2	0.939	7	0.628				0.807	0.538						HITT vs. SED
			Older Adult	VWR	6	0.0395	0.00308	0.00756	-1.352	0.845	1.714	1.741	0.245	6	0.2	0.888	6	0.309	7.279	0.004	0.421	0.004	0.001						VWR vs. HITT
				HIIT	9	0.0263	0.00244	0.00731	-0.268	0.717	0.503	1.4	0.153	9	0.2	0.983	9	0.977				0.026	0.01						VWR vs. SED
				SED	8	0.0395	0.0030849	0.0075565	-1.352	0.845	1.714	1.741	0.134	8	0.2	0.963	8	0.837				0.662	0.392						HITT vs. SED
	%	grip_norm_pc	Adult	VWR	6	-25.4667	5.23613	12.8258	-0.146	0.845	-0.629	1.741	0.244	6	0.2	0.929	6	0.569	8.001	0.003	0.417	0.005	0.002						VWR vs. HITT
				HIIT	8	-44.0525	2.37729	6.724	-0.338	0.752	-1.877	1.481	0.331	8	0.01	0.81	8	0.037				0.009	0.003						VWR vs. SED
				SED	7	-43.33	3.3402	8.83734	1.435	0.794	1.364	1.587	0.331	7	0.02	0.79	7	0.032				0.988	0.884						HITT vs. SED
			Older Adult	VWR	6	36.7917	7.01632	17.1864	0.18	0.845	-1.003	1.741	0.132	6	0.2	0.985	6	0.973	13.927	<.001	0.582	<.001	<.001						VWR vs. HITT
				HIIT	9	-16.68	6.84302	20.5291	0.501	0.717	-1.398	1.4	0.204	9	0.2	0.891	9	0.204				<.001	<.001						VWR vs. SED
				SED	8	-15.6575	8.55265	24.1905	1.137	0.752	0.874	1.481	0.205	8	0.2	0.884	8	0.206				0.995	0.922						HITT vs. SED
	sec	ROTA_time2	Adult	VWR	6	53.5	3.15964	7.73951	-1.136	0.845	1.387	1.741	0.192	6	0.2	0.926	6	0.552	2.468	0.113	0.215								VWR vs. HITT
				HIIT	8	104.125	20.3368	57.5213	0.25	0.752	-1.89	1.481	0.188	8	0.2	0.885	8	0.212											VWR vs. SED
				SED	7	78.7143	14.4843	38.3219	0.536	0.794	0.126	1.587	0.232	7	0.2	0.96	7	0.819											HITT vs. SED
			Older Adult	VWR	6	60.5	11.1796	27.3843	0.252	0.845	1.312	1.741	0.24	6	0.2	0.951	6	0.75	0.676	0.52	0.063								VWR vs. HITT
				HIIT	9	87.5556	19.9959	59.9877	1.286	0.717	2.351	1.4	0.196	9	0.2	0.883	9	0.17											VWR vs. SED
				SED	8	80.125	11.4259	32.3173	-0.074	0.752	-0.442	1.481	0.111	8	0.2	0.99	8	0.995											HITT vs. SED
	%	ROTA_pc	Adult	VWR	6	-33.2167	4.93068	12.0777	0.553	0.845	0.227	1.741	0.145	6	0.2	0.972	6	0.905	6.919	0.006	0.435	0.02	0.008						VWR vs. HITT
				HIIT	8	41.4125	25.3885	71.8096	1.089	0.752	0.749	1.481	0.229	8	0.2	0.898	8	0.28				0.988	0.882						VWR vs. SED
				SED	7	-37.0571	5.19106	13.7342	-0.911	0.794	-0.94	1.587	0.265	7	0.147	0.851	7	0.126				0.011	0.004						HITT vs. SED
			Older Adult	VWR	6	382.183	324.235	794.21	2.427	0.845	5.913	1.741	0.455	6	<.001	0.559	6	<.001	1.2	0.322	0.107			5.484	0.064	1.103	0.27	0.809	VWR vs. HITT
				HIIT	9	164.478	130.198	390.595	2.682	0.717	7.514	1.4	0.331	9	0.005	0.601	9	<.001								2.321	0.02	0.061	VWR vs. SED
				SED	8	-9.9	19.4625	55.0484	2.466	0.752	6.596	1.481	0.388	8	<.001	0.66	8	<.001								1.382	0.167	0.501	HITT vs. SED
	sec	TREAD_time2	Adult	VWR	6	331.5	24.7275	60.5698	0.953	0.845	0.741	1.741	0.152	6	0.2	0.943	6	0.686	5.197	0.017	0.366	0.112	0.047						VWR vs. HITT
				HIIT	8	393.75	11.9758	33.8727	-0.832	0.752	1.766	1.481	0.188	8	0.2	0.925	8	0.474				0.688	0.416						VWR vs. SED
				SED	7	306.429	25.0503	66.2768	0.957	0.794	-1.001	1.587	0.265	7	0.147	0.808	7	0.049				0.016	0.006						HITT vs. SED
			Older Adult	VWR	6	268.833	28.3589	69.4649	1.614	0.845	3.142	1.741	0.258	6	0.2	0.859	6	0.186	3.997	0.035	0.286	0.06	0.024						VWR vs. HITT
				HIIT	9	403	38.092	114.276	0.134	0.717	-1.3	1.4	0.129	9	0.2	0.93	9	0.485				0.962	0.794						VWR vs. SED
				SED	8	283.75	40.0155	113.181	-0.021	0.752	-1.634	1.481	0.176	8	0.2	0.902	8	0.303				0.072	0.029						HITT vs. SED
	%	TREAD_pc	Adult	VWR	6	12.0667	11.9364	29.2381	1.695	0.845	2.729	1.741	0.258	6	0.2	0.794	6	0.052	4.979	0.019	0.356	0.494	0.263						VWR vs. HITT
				HIIT	8	31.1875	12.2419	34.6254	-0.329	0.752	-0.921	1.481	0.182	8	0.2	0.907	8	0.331				0.197	0.088						VWR vs. SED
				SED	7	-18.6857	10.0601	26.6164	0.939	0.794	-0.289	1.587	0.286	7	0.087	0.89	7	0.272				0.015	0.006						HITT vs. SED
			Older Adult	VWR	6	44.6833	20.4252	50.0314	0.647	0.845	-1.704	1.741	0.249	6	0.2	0.869	6	0.22	6.439	0.007	0.392	0.63	0.365						VWR vs. HITT
				HIIT	9	70.2333	18.9035	56.7106	0.5	0.717	-0.457	1.4	0.142	9	0.2	0.955	9	0.743				0.084	0.035						VWR vs. SED
				SED	8	-19.3875	17.159	48.5331	1.169	0.752	2.05	1.481	0.247	8	0.161	0.872	8	0.158				0.006	0.002						HITT vs. SED
	sec	CLING_time2	Adult	VWR	6	244.667	37.6516	92.2273	-0.815	0.845	0.624	1.741	0.185	6	0.2	0.937	6	0.632	7.514	0.004	0.455	0.013	0.005	8.546	0.014	1.965	0.049	0.148	VWR vs. HITT
				HIIT	8	112.125	13.3248	37.6883	0.878	0.752	1.152	1.481	0.185	8	0.2	0.941	8	0.625				0.006	0.002			2.891	0.004	0.012	VWR vs. SED
				SED	7	91.2857	35.6435	94.304	1.157	0.794	-0.473	1.587	0.344	7	0.012	0.791	7	0.033				0.86	0.606			1.057	0.291	0.872	HITT vs. SED
			Older Adult	VWR	6	152.5	38.0603	93.2282	0.157	0.845	-1.858	1.741	0.221	6	0.2	0.933	6	0.606	2.98	0.074	0.23	0.063	0.758						VWR vs. HITT
				HIIT	9	73.4444	15.9008	47.7025	0.623	0.717	-0.763	1.4	0.145	9	0.2	0.931	9	0.495				0.225	0.026						VWR vs. SED
				SED	8	95	16.7012	47.238	-0.085	0.752	-0.674	1.481	0.225	8	0.2	0.925	8	0.474				0.758	0.102						HITT vs. SED
	%	cling_pc	Adult	VWR	6	-21.6333	14.5487	35.6369	-0.317	0.845	-0.991	1.741	0.144	6	0.2	0.972	6	0.907	0.093	0.912	0.01								VWR vs. HITT
				HIIT	8	-14.6625	11.1008	31.3978	0.96	0.752	1.15	1.481	0.229	8	0.2	0.933	8	0.542											VWR vs. SED
				SED	7	-25.4571	26.9392	71.2745	0.649	0.794	-1.591	1.587	0.236	7	0.2	0.864	7	0.163											HITT vs. SED
			Older Adult	VWR	6	80.8	44.7892	109.711	1.315	0.845	0.749	1.741	0.312	6	0.07	0.838	6	0.125						5.053	0.08	1.943	0.052	0.156	VWR vs. HITT
				HIIT	9	262.7	270.008	810.023	2.887	0.717	8.455	1.4	0.388	9	<.001	0.488	9	<.001								2.054	0.04	0.12	VWR vs. SED
				SED	8	-22.25	25.1834	71.2294	2.309	0.752	6.156	1.481	0.405	8	<.001	0.694	8	0.002								0.175	0.861	1	HITT vs. SED
	log10 sec	CLING2_log10	Adult	VWR	6	2.35	0.076376	0.187083	-1.649	0.845	2.914	1.741	0.272	6	0.187	0.815	6	0.08	5.975	0.01	0.399	0.013	0.005						VWR vs. HITT
				HIIT	8	2.0375	0.053243	0.150594	0.152	0.752	0.658	1.481	0.214	8	0.2	0.953	8	0.741				0.006	0.002						VWR vs. SED
				SED	7	1.75714	0.181078	0.479086	0.09	0.794	-1.074	1.587	0.179	7	0.2	0.946	7	0.692				0.86	0.606						HITT vs. SED
			Older Adult	VWR	6	2.095	0.134356	0.329105	-0.76	0.845	-0.09	1.741	0.181	6	0.2	0.92	6	0.505	1.968	0.166	0.164								VWR vs. HITT
				HIIT	9	1.76667	0.105409	0.316228	-0.186	0.717	-1.318	1.4	0.134	9	0.2	0.957	9	0.764											VWR vs. SED
				SED	8	1.90775	0.106287	0.300624	-1.589	0.752	3.303	1.481	0.285	8	0.056	0.825	8	0.053											HITT vs. SED
	%	cling_log_pc	Adult	VWR	6	-5.92667	3.95146	9.67906	-1.182	0.845	1.181	1.741	0.192	6	0.2	0.908	6	0.421	1.309	0.295	0.127								VWR vs. HITT
				HIIT	8	-4.19625	2.63302	7.44732	0.092	0.752	0.847	1.481	0.185	8	0.2	0.967	8	0.876											VWR vs. SED
				SED	7	-16.9671	9.58247	25.3528	-0.263	0.794	-1.427	1.587	0.172	7	0.2	0.941	7	0.646											HITT vs. SED
			Older Adult	VWR	6	12.2	6.577	16.1103	1.451	0.845	1.804	1.741	0.271	6	0.19	0.86	6	0.19	0.605	0.556	0.057			5.039	0.081	1.958	0.05	0.151	VWR vs. HITT
				HIIT	9	12.9667	24.4527	73.3581	2.554	0.717	6.853	1.4	0.307	9	0.014	0.635	9	<.001								2.036	0.042	0.125	VWR vs. SED
				SED	8	-10.5975	6.4928	18.3644	-0.316	0.752	2.943	1.481	0.29	8	0.047	0.866	8	0.139								0.139	0.889	1	HITT vs. SED
	AU	CFAB2	Adult	VWR	6	-2.892	0.690016	1.69019	-0.739	0.845	2.137	1.741	0.25	6	0.2	0.93	6	0.578	3.386	0.056	0.273	0.97	0.816						VWR vs. HITT
				HIIT	8	-3.29988	1.44444	4.08549	0.692	0.752	-0.681	1.481	0.18	8	0.2	0.933	8	0.545				0.084	0.035						VWR vs. SED
				SED	7	-6.96257	1.124	2.97381	0.275	0.794	0.703	1.587	0.194	7	0.2	0.969	7	0.89				0.096	0.04						HITT vs. SED
			Older Adult	VWR	6	-4.6505	0.917941	2.24849	-0.252	0.845	-1.689	1.741	0.21	6	0.2	0.906	6	0.409	0.431	0.656	0.041	0.638	0.372						VWR vs. HITT
				HIIT	9	-6.44711	1.76693	5.3008	-0.411	0.717	-0.94	1.4	0.213	9	0.2	0.923	9	0.42				0.783	0.51						VWR vs. SED
				SED	8	-6.00213	0.71411	2.01981	0.596	0.752	1.545	1.481	0.245	8	0.173	0.916	8	0.402				0.967	0.809						HITT vs. SED
		CFAB_dif	Adult	VWR	6	-2.87333	1.1998	2.93891	0.245	0.845	-1.573	1.741	0.224	6	0.2	0.907	6	0.417	8.621	0.002	0.489	0.341	0.166						VWR vs. HITT
				HIIT	8	-0.842	0.678741	1.91977	0.213	0.752	-0.847	1.481	0.172	8	0.2	0.957	8	0.781				0.062	0.025						VWR vs. SED
				SED	7	-6.40857	1.12563	2.97813	-1.579	0.794	3.527	1.587	0.281	7	0.099	0.848	7	0.118				0.002	<.001						HITT vs. SED
			Older Adult	VWR	6	3.21433	0.919454	2.25219	-1.902	0.845	3.65	1.741	0.3	6	0.098	0.768	6	0.03	7.394	0.004	0.425	0.426	0.217						VWR vs. HITT
				HIIT	9	0.499444	1.93487	5.80462	-0.658	0.717	-0.112	1.4	0.206	9	0.2	0.946	9	0.65				0.004	0.001						VWR vs. SED
				SED	8	-4.8365	0.755802	2.13773	0.961	0.752	1.092	1.481	0.191	8	0.2	0.911	8	0.365				0.034	0.013						HITT vs. SED
Table S1 Physical Function in Male C57BL/6 Mice. NOTE: Please hover over the red note markers in the cell corners for further information. Key: Time: Pre=tests taken before training, Post=tests taken after training period. Units: km/day=kilometers per day, sec=sconds, log10=log 10 transformation, N=Newtons, GBM=grams body mass, AU=CFAB arbitrary units from composite scoring system, %=percent. Mea…

## Sheet: Table S2 Body Composition
Table S1 Body Composition in Male C57BL/6 Mice													Normality Tests						1-Way ANOVA					Kruskal-Wallace 1-WAY ANOVA						Repeated Measures 3x2 ANOVA							Wilcoxon Signed Rank Test
													Kolmogorov-Smirnov			Shapiro-Wilk			Within Age, Between Groups			Tukey's HSD	LSD	Within Age, Between Groups		Test	Pair-Wise	Pair-Wise	Post-Hoc	Within Age, Between Groups			difference		LSD		std. test stat	comparison with-in groups
Time	Units	Measure	Age	Group	n	Mean	SE	SD	Skew	SE	Kurtosis	SE	Stat	df	Sig.	Stat	df	Sig.	F	pval	η2	pval	pval	F	pval	Std.	not adj.	Bonferroni	Order	F	pval	η2	Post-Pre	SE	pval	Order		pval	group
Pre	grams	Mass1	Adult	VWR	6	30.1683	1.08754	2.66392	0.93	0.845	-1.516	1.741	0.329	6	0.041	0.802	6	0.062	1.481	0.254	0.141								VWR vs. HITT	153.408	<.001	0.895	6.607	1.179	<.001	VWR
				HIIT	8	30.2563	0.849666	2.40322	0.691	0.752	0.905	1.481	0.198	8	0.2	0.96	8	0.809											VWR vs. SED	3.991	0.037	0.307	6.594	1.021	<.001	HIIT
				SED	7	31.9786	0.537102	1.42104	-0.108	0.794	1.683	1.587	0.239	7	0.2	0.938	7	0.619											HITT vs. SED				10.376	1.091	<.001	SED
			Older Adult	VWR	6	42.9717	3.46136	8.47858	0.92	0.845	-0.615	1.741	0.29	6	0.125	0.883	6	0.281						12.481	0.002	-0.575	0.565	1	VWR vs. HITT								-1.992	0.046	VWR
				HIIT	9	39.7322	2.38403	7.1521	2.544	0.717	6.854	1.4	0.321	9	0.008	0.648	9	<.001								-3.162	0.002	0.005	VWR vs. SED								-2.521	0.012	HIIT
				SED	8	33.0875	0.697044	1.97154	-0.059	0.752	-1.811	1.481	0.196	8	0.2	0.916	8	0.401								2.891	0.004	0.012	HITT vs. SED								-0.28	0.779	SED
		Fat1	Adult	VWR	6	5.925	1.1005	2.69566	1.061	0.845	-0.569	1.741	0.264	6	0.2	0.824	6	0.096	0.97	0.398	0.097								VWR vs. HITT	118.343	<.001	0.868	4.293	1.043	<.001	VWR
				HIIT	8	4.45875	0.814032	2.30243	0.941	0.752	0.649	1.481	0.153	8	0.2	0.918	8	0.412											VWR vs. SED	5.319	0.015	0.371	5.37	0.903	<.001	HIIT
				SED	7	4.33714	0.678211	1.79438	0.523	0.794	-1.073	1.587	0.209	7	0.2	0.914	7	0.426											HITT vs. SED				8.653	0.965	<.001	SED
			Older Adult	VWR	6	13.5833	2.5499	6.24594	1.106	0.845	-0.087	1.741	0.259	6	0.2	0.864	6	0.204						16.428	<.001	-1.015	0.31	0.93	VWR vs. HITT								-2.201	0.028	VWR
				HIIT	8	10.3812	2.13566	6.04056	2.639	0.752	7.181	1.481	0.373	8	0.002	0.593	8	<.001								-3.753	<.001	0.001	VWR vs. SED								-2.521	0.012	HIIT
				SED	10	5.64	0.418516	1.32346	-0.023	0.687	0.072	1.334	0.188	10	0.2	0.951	10	0.682								2.93	0.003	0.01	HITT vs. SED								0.102	0.919	SED
		Lean1	Adult	VWR	6	23.0617	1.81024	0.739028	1.061	0.845	-0.569	1.741	0.25	6	0.2	0.897	6	0.357	5.751	0.012	0.39	0.378	0.188						VWR vs. HITT	11.783	0.003	0.396	1.753	0.627	0.012	VWR
				HIIT	8	24.375	0.651199	1.84187	-0.736	0.752	-1.014	1.481	0.222	8	0.2	0.867	8	0.14				0.01	0.004						VWR vs. SED	1.196	0.325	0.117	1.266	0.543	0.032	HIIT
				SED	7	26.3671	0.632413	1.67321	-0.097	0.794	-1.999	1.587	0.214	7	0.2	0.905	7	0.36				0.105	0.044						HITT vs. SED				0.457	0.581	0.441	SED
			Older Adult	VWR	6	26.6633	0.657945	1.61163	0.355	0.845	-2.039	1.741	0.241	6	0.2	0.874	6	0.243	4.691	0.021	0.309	0.844	0.583						VWR vs. HITT				1.223	0.515	0.027	VWR
				HIIT	8	27.2712	0.875882	2.47737	0.22	0.752	-0.997	1.481	0.16	8	0.2	0.954	8	0.747				0.118	0.05						VWR vs. SED				-0.345	0.446	0.448	HIIT
				SED	10	24.49	0.575895	1.82114	-0.637	0.687	-0.43	1.334	0.147	10	0.2	0.94	10	0.558				0.022	0.009						HITT vs. SED				0.03	0.399	0.941	SED
	%	Fat%1	Adult	VWR	6	19.732	2.39861	5.87538	1.074	0.845	-0.084	1.741	0.247	6	0.2	0.867	6	0.216	1.644	0.221	0.154								VWR vs. HITT	123.325	<.001	0.873	8.973	2.203	<.001	VWR
				HIIT	8	15.1092	2.34421	6.63043	0.545	0.752	-0.298	1.481	0.172	8	0.2	0.928	8	0.495											VWR vs. SED	5.237	0.016	0.368	12.135	1.908	<.001	HIIT
				SED	7	13.9797	2.00045	5.2927	0.485	0.794	-1.162	1.587	0.196	7	0.2	0.933	7	0.575											HITT vs. SED				18.397	2.04	<.001	SED
			Older Adult	VWR	6	32.4447	3.41542	8.36603	0.814	0.845	-0.743	1.741	0.194	6	0.2	0.903	6	0.389						13.57	0.001	-1.277	0.202	0.605	VWR vs. HITT								-2.201	0.028	VWR
				HIIT	8	26.3766	3.06534	8.67009	2.026	0.752	4.513	1.481	0.256	8	0.132	0.774	8	0.015								-3.534	<.001	0.001	VWR vs. SED								-2.521	0.012	HIIT
				SED	10	18.59	1.05614	3.33981	-0.7	0.687	-0.018	1.334	0.195	10	0.2	0.922	10	0.378								2.393	0.017	0.05	HITT vs. SED								0.059	0.953	SED
Post	grams	Mass2	Adult	VWR	6	36.9567	1.60551	3.93269	-0.027	0.845	-1.917	1.741	0.216	6	0.2	0.936	6	0.626	4.521	0.026	0.334	0.999	0.964						VWR vs. HITT
				HIIT	8	37.0625	1.49337	4.22388	0.372	0.752	0.032	1.481	0.13	8	0.2	0.983	8	0.977				0.053	0.021						VWR vs. SED
				SED	7	42.9257	1.70568	4.51281	-0.634	0.794	1.855	1.587	0.238	7	0.2	0.935	7	0.593				0.04	0.016						HITT vs. SED
			Older Adult	VWR	6	36.4533	1.89972	4.65334	1.837	0.845	3.887	1.741	0.303	6	0.091	0.811	6	0.073						2.355	0.308	-0.701	0.483	1	VWR vs. HITT
				HIIT	8	36.01	2.74864	7.77434	1.987	0.752	4.935	1.481	0.318	8	0.017	0.772	8	0.014								-1.521	0.128	0.385	VWR vs. SED
				SED	N/A	N/A	N/A	N/A	N/A	N/A	N/A	N/A	N/A	N/A	N/A	N/A	N/A	N/A								0.885	0.376	1	HITT vs. SED
		Fat2	Adult	VWR	6	10.2183	1.15376	2.82612	-0.674	0.845	-1.061	1.741	0.231	6	0.2	0.91	6	0.438	2.162	0.144	0.194								VWR vs. HITT
				HIIT	8	9.82875	1.2654	3.5791	0.572	0.752	-1.447	1.481	0.223	8	0.2	0.892	8	0.246											VWR vs. SED
				SED	7	12.99	1.05523	2.79186	0.335	0.794	0.026	1.587	0.138	7	0.2	0.983	7	0.973											HITT vs. SED
			Older Adult	VWR	6	6.73167	1.45601	3.56647	1.973	0.845	4.254	1.741	0.315	6	0.064	0.775	6	0.034						0.592	0.744	-0.109	0.913	1	VWR vs. HITT
				HIIT	8	7.51	2.19846	6.21819	2.709	0.752	7.475	1.481	0.396	8	<.001	0.554	8	<.001								-0.676	0.499	1	VWR vs. SED
				SED	10	5.3	0.52831	1.67066	0.438	0.687	0.566	1.334	0.155	10	0.2	0.957	10	0.747								0.612	0.541	1	HITT vs. SED
		Lean2	Adult	VWR	6	24.815	0.988081	2.42029	0.138	0.845	-1.88	1.741	0.202	6	0.2	0.903	6	0.394	1.132	0.344	0.112								VWR vs. HITT
				HIIT	8	25.6412	0.942433	2.6656	0.474	0.752	-0.408	1.481	0.222	8	0.2	0.897	8	0.27											VWR vs. SED
				SED	7	26.8243	0.80606	2.13263	-0.319	0.794	-0.942	1.587	0.187	7	0.2	0.923	7	0.492											HITT vs. SED
			Older Adult	VWR	6	27.8867	0.642239	1.57316	0.106	0.845	-1.058	1.741	0.169	6	0.2	0.965	6	0.859	8.473	0.002	0.447	0.56	0.31						VWR vs. HITT
				HIIT	8	26.9262	0.811185	2.29438	-0.711	0.752	1.487	1.481	0.247	8	0.163	0.938	8	0.595				0.003	0.001						VWR vs. SED
				SED	10	24.52	0.366606	1.15931	-0.075	0.687	-0.96	1.334	0.192	10	0.2	0.947	10	0.631				0.019	0.007						HITT vs. SED
		Lean_diff	Adult	VWR	6	1.75333	0.48218	1.1811	-1.181	0.845	1.219	1.741	0.196	6	0.2	0.911	6	0.446	1.196	0.325	0.117								VWR vs. HITT
				HIIT	8	1.26625	0.622472	1.76062	1.022	0.752	2.282	1.481	0.205	8	0.2	0.922	8	0.449											VWR vs. SED
				SED	7	0.45714	0.573675	1.5178	0.458	0.794	-0.581	1.587	0.135	7	0.2	0.955	7	0.772											HITT vs. SED
			Older Adult	VWR	6	1.22333	0.239731	0.587219	0.055	0.845	-0.218	1.741	0.134	6	0.2	0.991	6	0.992	2.81	0.083	0.211	0.078	0.032						VWR vs. HITT
				HIIT	8	-0.345	0.63563	1.79783	-1.372	0.752	1.727	1.481	0.212	8	0.2	0.871	8	0.153				0.184	0.081						VWR vs. SED
				SED	10	0.03	0.317648	1.00449	-0.069	0.687	-0.759	1.334	0.188	10	0.2	0.942	10	0.574				0.807	0.538						HITT vs. SED
	%	Fat%2	Adult	VWR	6	28.7053	1.93451	4.73856	-0.818	0.845	-0.185	1.741	0.291	6	0.124	0.919	6	0.498	1.502	0.249	0.143								VWR vs. HITT
				HIIT	8	27.2439	2.62523	7.42526	0.175	0.752	-1.744	1.481	0.186	8	0.2	0.912	8	0.369											VWR vs. SED
				SED	7	32.3764	1.64358	4.34849	0.375	0.794	-1.428	1.587	0.21	7	0.2	0.922	7	0.489											HITT vs. SED
			Older Adult	VWR	6	18.7087	2.73872	6.70846	1.651	0.845	2.859	1.741	0.254	6	0.2	0.837	6	0.123						0.005	0.998	0.033	0.974	1	VWR vs. HITT
				HIIT	8	20.1335	3.59727	10.1746	2.472	0.752	6.393	1.481	0.346	8	0.005	0.648	8	<.001								-0.027	0.978	1	VWR vs. SED
				SED	10	17.55	1.4638	4.62896	-0.006	0.687	-0.271	1.334	0.181	10	0.2	0.952	10	0.689								0.067	0.947	1	HITT vs. SED
		Fat%_diff	Adult	VWR	6	8.97333	2.10222	5.14938	0.1	0.845	-1.243	1.741	0.19	6	0.2	0.936	6	0.627	5.236	0.016	0.368	0.535	0.292						VWR vs. HITT
				HIIT	8	12.135	1.90366	5.38436	-0.075	0.752	-1.826	1.481	0.163	8	0.2	0.923	8	0.451				0.015	0.006						VWR vs. SED
				SED	7	18.3967	2.11972	5.60824	1.106	0.794	2.713	1.587	0.236	7	0.2	0.899	7	0.327				0.091	0.038						HITT vs. SED
			Older Adult	VWR	6	-13.736	2.12312	5.20056	-0.553	0.845	-0.228	1.741	0.137	6	0.2	0.978	6	0.939	17.865	<.001	0.63	0.01	0.004						VWR vs. HITT
				HIIT	8	-6.24313	1.01704	2.87663	0.633	0.752	-1.282	1.481	0.266	8	0.101	0.894	8	0.257				<.001	<.001						VWR vs. SED
				SED	10	-0.66	1.43428	4.53559	-0.952	0.687	0.366	1.334	0.261	10	0.051	0.872	10	0.105				0.029	0.011						HITT vs. SED
	grams	Mass_end	Adult	VWR	6	36.775	1.92674	4.71953	0.272	0.845	-2.134	1.741	0.236	6	0.2	0.901	6	0.383	3.985	0.037	0.307	0.999	0.974						VWR vs. HITT
				HIIT	8	36.85	1.36943	3.87335	0.495	0.752	-0.628	1.481	0.151	8	0.2	0.966	8	0.869				0.072	0.029						VWR vs. SED
				SED	7	42.3543	1.59392	4.21711	-0.737	0.794	1.45	1.587	0.257	7	0.178	0.927	7	0.529				0.054	0.022						HITT vs. SED
			Older Adult	VWR	6	35.9267	1.63426	4.0031	1.525	0.845	2.691	1.741	0.246	6	0.2	0.869	6	0.221						2.025	0.363	-0.979	0.328	0.983	VWR vs. HITT
				HIIT	9	34.9733	2.36055	7.08164	2.021	0.717	5.38	1.4	0.311	9	0.012	0.749	9	0.005								-1.411	0.158	0.475	VWR vs. SED
				SED	8	32.8312	1.31342	3.71491	0.945	0.752	0.173	1.481	0.245	8	0.171	0.869	8	0.146								0.506	0.613	1	HITT vs. SED
	%	Mass_pc	Adult	VWR	6	22.6825	4.38653	10.7448	1.096	0.845	2.312	1.741	0.256	6	0.2	0.92	6	0.504	3.703	0.045	0.291	0.997	0.942						VWR vs. HITT
				HIIT	8	22.3169	2.46318	6.96692	-1.18	0.752	0.57	1.481	0.244	8	0.179	0.837	8	0.07				0.094	0.039						VWR vs. SED
				SED	7	34.0097	3.75988	9.9477	-0.887	0.794	-0.475	1.587	0.253	7	0.197	0.902	7	0.341				0.059	0.024						HITT vs. SED
			Older Adult	VWR	6	-13.6893	5.03228	12.3265	0.977	0.845	1.959	1.741	0.22	6	0.2	0.931	6	0.589	3.806	0.04	0.276	0.774	0.5						VWR vs. HITT
				HIIT	9	-10.2963	1.89979	5.69937	-0.48	0.717	0.133	1.4	0.254	9	0.097	0.942	9	0.604				0.046	0.018						VWR vs. SED
				SED	8	-0.689	3.62858	10.2632	0.191	0.752	-0.537	1.481	0.153	8	0.2	0.951	8	0.723				0.113	0.048						HITT vs. SED
Table S1 Body Composition in Male C57BL/6 Mice. NOTE: Please hover over the red note markers in the cell corners for further information. Key: Time: Pre=tests taken before training, Post=tests taken after training period. Units: %=percent. Measures: mass=weight of mouse, fat=grams of fat measured by MRI (or DEXA), lean=grams of non-fat mass measured by MRI (or DEXA), fat%=percentage of body mass …

## Sheet: Table 3 Muscle Mass
	Table S3 Muscle Mass of C57BL/6 Male Mice																	1-Way ANOVA or Student's t-test					Kruskal-Wallace 1-WAY ANOVA or Mann-Whitney U-Test
												Normality Tests
												Kolmogorov-Smirnov			Shapiro-Wilk			Within Age, Between Groups			Tukey's HSD	LSD	Within Age, Between Groups		Test	Pair-Wise	Pair-Wise	Post-Hoc
Units	Measure	Age	Group	n	Mean	SE	SD	Skew	SE	Kurtosis	SE	Stat	df	Sig.	Stat	df	Sig.	F or T	pval	η2 or d	pval	pval	F	pval	Std.	not adj.	Bonferroni	Order
mg	Gastroc	Adult	VWR	6	171.873	4.50836	11.0432	1.014	0.845	1.269	1.741	0.214	6	0.2	0.942	6	0.677	2.222	0.137	0.198								VWR vs. HITT
			HIIT	8	173.854	4.70774	13.3155	-0.029	0.752	-0.1	1.481	0.136	8	0.2	0.987	8	0.988											VWR vs. SED
			SED	7	185.48	5.22099	13.8134	0.18	0.794	-1.102	1.587	0.181	7	0.2	0.969	7	0.889											HITT vs. SED
		Older Adult	VWR	6	143.795	3.22592	7.90185	-0.963	0.845	0.833	1.741	0.18	6	0.2	0.937	6	0.631	2.042	0.062	1.076
			HIIT	9	133.383	3.54435	10.633	0.261	0.717	-0.802	1.4	0.141	9	0.2	0.968	9	0.88
			SED	N/A	N/A	N/A	N/A	N/A	N/A	N/A	N/A	N/A	N/A	N/A	N/A	N/A	N/A	N/A	N/A	N/A	N/A	N/A	N/A	N/A	N/A	N/A	N/A
	Plant	Adult	VWR	6	21.6533	0.333393	0.816644	-0.443	0.845	-1.204	1.741	0.252	6	0.2	0.924	6	0.535	0.962	0.401	0.097								VWR vs. HITT
			HIIT	8	20.7437	0.662964	1.87515	0.311	0.752	0.135	1.481	0.306	8	0.026	0.875	8	0.168											VWR vs. SED
			SED	7	22.3757	1.25279	3.31457	0.018	0.794	-0.254	1.587	0.187	7	0.2	0.958	7	0.803											HITT vs. SED
		Older Adult	VWR	6	18.6467	0.609654	1.49334	-0.09	0.845	-1.919	1.741	0.223	6	0.2	0.933	6	0.605	0.945	0.362	0.498
			HIIT	9	17.6333	0.769419	2.30826	0.018	0.717	-0.361	1.4	0.163	9	0.2	0.961	9	0.81
			SED	N/A	N/A	N/A	N/A	N/A	N/A	N/A	N/A	N/A	N/A	N/A	N/A	N/A	N/A	N/A	N/A	N/A	N/A	N/A	N/A	N/A	N/A	N/A	N/A
	TA	Adult	VWR	6	51.835	1.4584	3.57233	-0.1	0.845	-0.934	1.741	0.137	6	0.2	0.981	6	0.957						4.119	0.128	1.641	0.101	0.302	VWR vs. HITT
			HIIT	8	48.0575	1.58622	4.4865	0.073	0.752	-1.722	1.481	0.188	8	0.2	0.9	8	0.287								-0.083	0.934	1	VWR vs. SED
			SED	7	51.7157	1.53731	4.06733	-2.183	0.794	5.012	1.587	0.315	7	0.034	0.688	7	0.003								-1.802	0.072	0.215	HITT vs. SED
		Older Adult	VWR	6	45.925	3.05635	7.4865	-1.651	0.845	2.99	1.741	0.251	6	0.2	0.843	6	0.139	0.942	0.38	0.574
			HIIT	9	42.8556	1.12957	3.38871	0.14	0.717	-0.975	1.4	0.126	9	0.2	0.959	9	0.789
			SED	N/A	N/A	N/A	N/A	N/A	N/A	N/A	N/A	N/A	N/A	N/A	N/A	N/A	N/A	N/A	N/A	N/A	N/A	N/A	N/A	N/A	N/A	N/A	N/A
	EDL	Adult	VWR	6	12.9717	0.623311	1.52679	2.31	0.845	5.452	1.741	0.278	6	0.163	0.921	6	0.513	1.636	0.222	0.154								VWR vs. HITT
			HIIT	8	12.1775	0.518982	1.4679	-0.629	0.752	0.53	1.481	0.169	8	0.2	0.953	8	0.742											VWR vs. SED
			SED	7	13.48	1.22003	0.461127	-0.32	0.794	0.937	1.587	0.156	7	0.2	0.982	7	0.969											HITT vs. SED
		Older Adult	VWR	6	12.2767	0.478342	1.17169	-0.213	0.845	-1.563	1.741	0.194	6	0.2	0.959	6	0.808	0.08	0.937	0.042
			HIIT	9	12.23	0.35141	1.05423	0.463	0.717	-0.339	1.4	0.191	9	0.2	0.951	9	0.702
			SED	N/A	N/A	N/A	N/A	N/A	N/A	N/A	N/A	N/A	N/A	N/A	N/A	N/A	N/A	N/A	N/A	N/A	N/A	N/A	N/A	N/A	N/A	N/A	N/A
	SOL	Adult	VWR	6	13.0583	0.487076	1.19309	0.07	0.845	-0.961	1.741	0.233	6	0.2	0.919	6	0.495	1.584	0.232	0.15								VWR vs. HITT
			HIIT	8	11.6463	0.54856	1.55156	-0.627	0.752	0.109	1.481	0.21	8	0.2	0.912	8	0.371											VWR vs. SED
			SED	7	11.8829	0.663295	1.75491	-0.95	0.794	1.949	1.587	0.273	7	0.124	0.893	7	0.289											HITT vs. SED
		Older Adult	VWR	6	10.555	0.746913	1.82956	1.017	0.845	0.105	1.741	0.252	6	0.2	0.867	6	0.213	0.951	0.359	0.501
			HIIT	9	9.74444	0.490122	1.47037	0.314	0.717	0.314	0.717	0.13	9	0.2	0.976	9	0.94
			SED	N/A	N/A	N/A	N/A	N/A	N/A	N/A	N/A	N/A	N/A	N/A	N/A	N/A	N/A	N/A	N/A	N/A	N/A	N/A	N/A	N/A	N/A	N/A	N/A
	HEART	Adult	VWR	6	170.038	11.5633	28.3242	-0.389	0.845	-1.629	1.741	0.189	6	0.2	0.925	6	0.545	0.048	0.953	0.005			0.154	0.93	0.236	0.813	1	VWR vs. HITT	1
			HIIT	8	166.205	10.1311	28.655	1.15	0.752	-0.293	1.481	0.259	8	0.121	0.789	8	0.022								-0.373	0.709	1	VWR vs. SED
			SED	7	169.927	9.04339	23.9266	0.818	0.794	-1.137	1.587	0.231	7	0.2	0.84	7	0.1								-0.117	0.907	1	HITT vs. SED
		Older Adult	VWR	6	173.285	4.36572	10.6938	1.663	0.845	3.805	1.741	0.356	6	0.017	0.814	6	0.078	0.847	0.412	0.446
			HIIT	9	165.714	6.63528	19.9059	1.409	0.717	2.056	1.4	0.254	9	0.098	0.86	9	0.096
			SED	N/A	N/A	N/A	N/A	N/A	N/A	N/A	N/A	N/A	N/A	N/A	N/A	N/A	N/A	N/A	N/A	N/A	N/A	N/A	N/A	N/A	N/A	N/A	N/A
	TOTAL MUSCLE	Adult	VWR	6	525.835	15.9364	39.0361	-0.992	0.845	0.974	1.741	0.195	6	0.2	0.932	6	0.597	1.971	0.168	0.18			3.772	0.152	0.099	0.921	1	VWR vs. HITT
			HIIT	8	506.161	27.5212	77.8418	-1.882	0.752	-1.882	1.481	0.269	8	0.091	0.799	8	0.028								-1.779	0.075	0.226	VWR vs. SED
			SED	7	569.327	16.8152	44.4888	-0.949	0.794	0.906	1.587	0.167	7	0.2	0.919	7	0.465								-1.559	0.119	0.357	HITT vs. SED
		Older Adult	VWR	6	450.658	15.4036	37.7311	-0.594	0.845	-1.538	1.741	0.279	6	0.157	0.86	6	0.19	2.134	0.055	0.974
			HIIT	9	382.006	28.2374	84.7121	-0.988	0.717	0.557	1.4	0.157	9	0.2	0.921	9	0.404
			SED	N/A	N/A	N/A	N/A	N/A	N/A	N/A	N/A	N/A	N/A	N/A	N/A	N/A	N/A	N/A	N/A	N/A	N/A	N/A	N/A	N/A	N/A	N/A	N/A
mg/gbm	Gastroc_norm	Adult	VWR	6	4.71	0.154488	0.378418	-0.099	0.845	-1.565	1.741	0.173	6	0.2	0.963	6	0.843	1.908	0.177	0.175								VWR vs. HITT
			HIIT	8	4.7425	0.13694	0.387326	-1.065	0.752	1.946	1.481	0.176	8	0.2	0.916	8	0.402											VWR vs. SED
			SED	7	4.39857	0.124163	0.328503	-0.087	0.794	-2.348	1.587	0.239	7	0.2	0.848	7	0.118											HITT vs. SED
		Older Adult	VWR	6	4.03333	0.160804	0.393887	-1.706	0.845	3.206	1.741	0.264	6	0.2	0.823	6	0.094	0.58	0.572	0.306
			HIIT	9	3.89222	0.166523	0.499569	-0.477	0.717	1.578	1.4	0.21	9	0.2	0.947	9	0.662
			SED	N/A	N/A	N/A	N/A	N/A	N/A	N/A	N/A	N/A	N/A	N/A	N/A	N/A	N/A	N/A	N/A	N/A	N/A	N/A	N/A	N/A	N/A	N/A	N/A
	Plant_norm	Adult	VWR	6	0.59667	0.029401	0.072019	-0.092	0.845	-2.545	1.741	0.271	6	0.194	0.878	6	0.262	1.646	0.22	0.155								VWR vs. HITT
			HIIT	8	0.56875	0.026554	0.075107	-0.744	0.752	-0.187	1.481	0.286	8	0.052	0.889	8	0.23											VWR vs. SED
			SED	7	0.53	0.018772	0.049666	1.029	0.794	0.457	1.587	0.228	7	0.2	0.901	7	0.34											HITT vs. SED
		Older Adult	VWR	6	0.52167	0.025744	0.063061	-1.876	0.845	3.938	1.741	0.323	6	0.05	0.776	6	0.035	0.304	0.766	0.16
			HIIT	9	0.51222	0.018692	0.056075	-0.665	0.717	0.756	1.4	0.262	9	0.075	0.885	9	0.176
			SED	N/A	N/A	N/A	N/A	N/A	N/A	N/A	N/A	N/A	N/A	N/A	N/A	N/A	N/A	N/A	N/A	N/A	N/A	N/A	N/A	N/A	N/A	N/A	N/A
	TA_norm	Adult	VWR	6	1.43333	0.09587	0.234833	0.097	0.845	-1.615	1.741	0.183	6	0.2	0.927	6	0.557	2.268	0.132	0.201								VWR vs. HITT
			HIIT	8	1.31625	0.066599	0.188372	-0.535	0.752	0.305	1.481	0.195	8	0.2	0.96	8	0.808											VWR vs. SED
			SED	7	1.22429	0.029508	0.078072	0.921	0.794	1.835	1.587	0.185	7	0.2	0.943	7	0.662											HITT vs. SED
		Older Adult	VWR	6	1.28333	0.090909	0.222681	-1.178	0.845	1.627	1.741	0.204	6	0.2	0.897	6	0.355	0.187	0.187	0.099
			HIIT	9	1.26111	0.0758	0.227401	-0.434	0.717	-0.434	0.717	0.142	9	0.2	0.972	9	0.908
			SED	N/A	N/A	N/A	N/A	N/A	N/A	N/A	N/A	N/A	N/A	N/A	N/A	N/A	N/A	N/A	N/A	N/A	N/A	N/A	N/A	N/A	N/A	N/A	N/A
	EDL_norm	Adult	VWR	6	0.43667	0.103269	0.252956	2.385	0.845	5.761	1.741	0.437	6	<.001	0.603	6	<.001						1.477	0.478	0.812	0.417	1	VWR vs. HITT
			HIIT	8	0.3325	0.012783	0.036154	-1.091	0.752	1.779	1.481	0.207	8	0.2	0.907	8	0.331								1.188	0.235	0.705	VWR vs. SED
			SED	7	0.33571	0.026802	0.070912	0.624	0.794	0.05	1.587	0.167	7	0.2	0.958	7	0.804								0.446	0.656	1	HITT vs. SED
		Older Adult	VWR	6	0.34333	0.012019	0.029439	0.64	0.845	-0.3	1.741	0.175	6	0.2	0.958	6	0.804	-0.707	0.493	-0.33
			HIIT	9	0.35889	0.018442	0.055327	-1.7	0.717	3.938	1.4	0.286	9	0.033	0.832	9	0.047
			SED	N/A	N/A	N/A	N/A	N/A	N/A	N/A	N/A	N/A	N/A	N/A	N/A	N/A	N/A	N/A	N/A	N/A	N/A	N/A	N/A	N/A	N/A	N/A	N/A
	SOL_norm	Adult	VWR	6	0.36	0.021756	0.053292	0.392	0.845	-0.305	1.741	0.167	6	0.2	0.978	6	0.943	5.037	0.018	0.359	0.208	0.094						VWR vs. HITT
			HIIT	8	0.3175	0.016339	0.046214	-0.795	0.752	-0.512	1.481	0.187	8	0.2	0.911	8	0.358				0.014	0.005						VWR vs. SED
			SED	7	0.28143	0.012427	0.032878	0.257	0.794	-1.284	1.587	0.207	7	0.2	0.95	7	0.73				0.285	0.135						HITT vs. SED
		Older Adult	VWR	6	0.29167	0.016003	0.0392	0.322	0.845	-0.958	1.741	0.189	6	0.2	0.914	6	0.461	0.239	0.815	0.126
			HIIT	9	0.28556	0.017804	0.053411	-0.784	0.717	-0.485	1.4	0.162	9	0.2	0.908	9	0.301
			SED	N/A	N/A	N/A	N/A	N/A	N/A	N/A	N/A	N/A	N/A	N/A	N/A	N/A	N/A	N/A	N/A	N/A	N/A	N/A	N/A	N/A	N/A	N/A	N/A
	TOTAL MUSCLE normalized	Adult	VWR	6	14.4033	0.481634	1.17976	0.529	0.845	0.529	0.845	0.167	6	0.2	0.978	6	0.943	0.479	0.627	0.051								VWR vs. HITT
			HIIT	8	13.935	0.952244	2.69335	-2.244	0.752	5.577	1.481	0.187	8	0.2	0.911	8	0.358											VWR vs. SED
			SED	7	13.4	0.301141	0.796743	-0.322	0.794	-2.671	1.587	0.207	7	0.2	0.95	7	0.73											HITT vs. SED
		Older Adult	VWR	6	12.6	0.398012	0.974926	-0.25	0.845	0.971	1.741	0.201	6	0.2	0.978	6	0.943
			HIIT	9	10.95	0.614216	1.84265	-0.154	0.717	-0.786	1.4	0.171	9	0.2	0.961	9	0.808	2.254	0.043	1.053
			SED	N/A	N/A	N/A	N/A	N/A	N/A	N/A	N/A	N/A	N/A	N/A	N/A	N/A	N/A	N/A	N/A	N/A	N/A	N/A	N/A	N/A	N/A	N/A	N/A
Table S3 Muscle Mass of C57BL/6 Male Mice. NOTE: Please hover over the red note markers in the cell corners for further information. Key: Time: Pre=tests taken before training, Post=tests taken after training period. Units: mg=milligrams, GBM=grams body mass. Measures: GAS=gastrocnemius, Plant=plantaris, TA=tibialis anterior, EDL=extensor digitorum longus, SOL=soleus, norm=normalized to body mass…

## Sheet: Table S4 in vivo contraction
	Table S4 in vivo Contractile Physiology
													Normality Tests						1-Way ANOVA					Kruskal-Wallace 1-WAY ANOVA						Repeated Measures 3x2 ANOVA
													Kolmogorov-Smirnov			Shapiro-Wilk			Within Age, Between Groups			Tukey's HSD	LSD	Within Age, Between Groups		Test	Pair-Wise	Pair-Wise	Post-Hoc	Within Group, Between Ages			difference		LSD
Time	Units	Measure	Age	Group	n	Mean	SE	SD	Skew	SE	Kurtosis	SE	Stat	df	Sig.	Stat	df	Sig.	F	pval	η2	pval	pval	F	pval	Std.	not adj.	Bonferroni	Order	F	pval	η2	Post-Pre	SE	pval	Order
Pre	mN*m /gbm	Tetanus norm	Adult	VWR	7	0.36767	0.019245	0.047141	0.043	0.845	-2.514	1.741	0.192	6	0.2	0.875	6	0.247	0.318	0.731	0.034								VWR vs. HITT	63.058	<.001	0.102	-0.047	0.018	0.018	VWR
				HIIT	6	0.37129	0.011233	0.029719	-0.913	0.794	0.981	1.587	0.173	7	0.2	0.942	7	0.653											VWR vs. SED	2.647	0.102	0.249	-0.089	0.016	<.001	HIIT
				SED	6	0.37917	0.010744	0.026317	-0.235	0.845	-2.524	1.741	0.251	6	0.2	0.862	6	0.196											HITT vs. SED				-0.102	0.018	<.001	SED
	Hz	Hertz	Adult	VWR	7	170	6.32456	15.4919	-0.968	0.845	-1.875	1.741	0.407	6	0.002	0.64	6	0.001						6.359	0.042	-1.698	0.089	0.268	VWR vs. HITT
				HIIT	6	154.286	7.82461	20.702	-0.174	0.794	0.336	1.587	0.296	7	0.063	0.84	7	0.099								-2.493	0.013	0.038	VWR vs. SED
				SED	6	150	0	0	N/A	N/A	N/A	N/A	.	6	.	.	6	.								0.908	0.364	1	HITT vs. SED
Post	mN*m /gbm	Tetanus norm2	Adult	VWR	7	0.32067	0.024443	0.059872	0.776	0.845	-0.03	1.741	0.184	6	0.2	0.945	6	0.7	1.483	0.257	0.156								VWR vs. HITT
				HIIT	6	0.28186	0.015791	0.041779	-0.116	0.794	-1.041	1.587	0.195	7	0.2	0.968	7	0.886											VWR vs. SED
				SED	6	0.27739	0.01728	0.042327	-1.209	0.845	2.496	1.741	0.256	6	0.2	0.909	6	0.431											HITT vs. SED
	Hz	Hertz2	Adult	VWR	7	155	9.21954	22.5832	-0.313	0.845	-0.104	1.741	0.254	6	0.2	0.866	6	0.212						2.072	0.355	-0.98	0.327	0.981	VWR vs. HITT
				HIIT	6	144.286	10.8797	28.7849	1.277	0.794	1.861	1.587	0.278	7	0.108	0.803	7	0.044								0.392	0.695	1	VWR vs. SED
				SED	6	160	6.32456	15.4919	0.968	0.845	-1.875	1.741	0.407	6	0.002	0.64	6	0.001								-1.388	0.165	0.496	HITT vs. SED
	%	Tet_norm %change	Adult	VWR	7	-12.8302	4.30446	10.5437	-0.571	0.845	-0.418	1.741	0.152	6	0.2	0.957	6	0.796	2.605	0.105	0.246	0.147	0.064						VWR vs. HITT
				HIIT	6	-23.8327	4.12881	10.9238	-0.67	0.794	-1.155	1.587	0.197	7	0.2	0.886	7	0.255				0.023	0.009						VWR vs. SED
				SED	6	-26.677	4.90017	12.0029	0.864	0.845	2.394	1.741	0.279	6	0.158	0.91	6	0.438	4.704	0.026	0.385	0.464	0.244						HITT vs. SED
Table S4 in vivo Contractile Physiology. NOTE: Please hover over the red note markers in the cell corners for further information. Key: Time: Pre=tests taken before training, Post=tests taken after training period. Units: N= Newtons, GBM=grams body mass, m=meters, %=percent, Hz=Herzt. Measures: Tetanus norm=plantar flexor isometric maximum tetanic torque normalized to body mass, Hertz=the frequen…
